# Supplementary material for: Ultrasound-guided internal branch of superior laryngeal nerve block on postoperative sore throat: A randomized controlled trial
Source: PLoS One. 2020 Nov 20;15(11):e0241834. doi: 10.1371/journal.pone.0241834 (PMC7679017; doi:10.1371/journal.pone.0241834)
Supplement: S1 Dataset — De-identified datasets were uploaded. (XLSX) [file pone.0241834.s002.xlsx]

## Sheet: Inhaltion Group
Number of Patients患者编号	性别(1=male;2=female)	Ages	Height	Weight	BMI	ASA	Time of incubation min	Pain Degree of throat									VAS of throat pain									Satisfaction score of patients	Methord to reduce the pain	MAP(mmHg)									HR(Heart Rate)									Adverse events
								T0	T1	T2	T3	T4	T5	T6	T7	T8	T0	T1	T2	T3	T4	T5	T6	T7	T8			T0	T1	T2	T3	T4	T5	T6	T7	T8	T0	T1	T2	T3	T4	T5	T6	T7	T8
1	2	45	156	54	22.19	2	100	2.00	1.00	1.00	1.00	1.00	1.00	.00	.00	0	5	3	3	2	1	1	0	0	0	3		97	89	90	89	80	81	83	81	80	97	90	86	80	83	79	75	74	75
2	2	44	163	57	21.45	2	90	3.00	2.00	2.00	1.00	1.00	1.00	1.00	.00	0	6	4	4	2	1	1	1	0	0	2	T2 50mg Flurbiprofen axetil injection	90	85	90	87	75	76	77	77	78	96	90	88	80	83	79	77	76	74
3	2	44	159	55	21.76	2	140	3.00	2.00	2.00	1.00	1.00	.00	.00	.00	0	6	4	2	2	1	0	0	0	0	4		97	91	93	89	80	81	82	82	83	96	89	86	89	86	86	87	86	85
4	2	37	166	54	19.6	2	105	3.00	3.00	2.00	1.00	1.00	1.00	1.00	.00	0	6	4	4	2	2	1	1	0	0	2	T2 50mg Flurbiprofen axetil injection	92	86	88	85	85	84	87	87	88	108	97	90	85	80	87	88	89	90
5	2	27	168	65	23.03	1	135	3.00	1.00	1.00	1.00	1.00	1.00	1.00	1.00	1	6	3	2	1	1	1	1	1	1	3		89	87	86	83	85	80	79	79	80	83	80	80	85	80	82	87	82	80
6	2	36	163	54	20.32	2	70	3.00	2.00	2.00	1.00	1.00	.00	.00	.00	0	6	4	4	2	2	0	0	0	0	3	T2 50mg Flurbiprofen axetil injection	86	81	86	83	72	72	73	73	74	89	85	83	79	80	75	71	71	72
7	2	32	152	51	22.07	2	135	3.00	2.00	1.00	1.00	1.00	1.00	1.00	.00	0	6	4	2	2	1	1	1	0	0	3		80	75	80	77	66	67	68	68	67	80	76	74	69	71	67	63	63	62
8	2	31	153	56	23.92	2	95	3.00	2.00	2.00	1.00	1.00	.00	.00	.00	0	6	4	4	2	1	0	0	0	0	3	T2 50mg Flurbiprofen axetil injection	88	83	88	85	74	74	75	75	76	80	76	74	69	72	67	63	63	64
9	2	27	166	74	26.85	2	100	3.00	3.00	2.00	2.00	1.00	1.00	1.00	1.00	1	7	6	4	3	2	2	1	1	1	2	T2 50mg Flurbiprofen axetil injection	91	86	91	88	77	78	79	78	78	98	94	92	87	89	84	80	79	78
10	2	19	162	64	24.39	2	80	3.00	2.00	2.00	1.00	1.00	1.00	1.00	1.00	1	6	4	3	2	2	1	1	1	1	3		92	87	92	89	77	78	79	79	80	85	81	79	76	76	71	67	68	67
11	1	24	153	70	29.9	2	80	3.00	3.00	2.00	2.00	2.00	1.00	1.00	.00	0	7	5	3	3	4	2	1	1	1	2	T1 50mg Flurbiprofen axetil injection	87	85	82	80	81	79	76	75	70	77	73	70	69	73	72	76	72	75
12	1	30	155	65	27.06	2	55	2.00	1.00	1.00	1.00	1.00	.00	.00	.00	0	5	2	1	1	1	0	0	0	0	4		73	74	73	75	78	73	77	79	77	76	82	83	85	87	86	85	83	84
13	1	31	154	62	26.14	1	140	3.00	2.00	1.00	1.00	1.00	1.00	1.00	.00	0	6	4	3	3	1	1	1	0	0	3		84	79	84	81	69	70	71	71	72	95	91	89	84	86	81	77	78	77
14	1	59	165	47	17.26	2	90	3.00	2.00	2.00	1.00	1.00	.00	.00	.00	0	6	4	2	2	1	0	0	0	0	4		90	85	90	87	75	76	77	77	76	82	78	76	71	73	68	64	65	64
15	1	40	164	52	19.33	2	80	3.00	3.00	2.00	2.00	1.00	1.00	.00	.00	0	7	6	4	3	2	1	0	0	0	3	T2 50mg Flurbiprofen axetil injection	85	80	85	81	70	71	72	72	72	85	80	78	73	76	72	68	68	67
16	1	37	152	57	24.67	2	100	3.00	2.00	1.00	1.00	1.00	1.00	1.00	1.00	1	7	5	3	2	2	2	1	1	1	3		93	88	93	90	78	82	80	80	81	96	92	90	85	87	82	79	78	79
17	1	35	175	70	22.86	2	60	2.00	2.00	1.00	1.00	1.00	1.00	1.00	.00	0	5	4	2	1	1	1	1	0	0	4		88	85	88	85	73	74	75	75	76	95	91	89	84	86	81	77	77	78
18	1	34	172	65	21.97	2	90	3.00	2.00	1.00	1.00	1.00	1.00	1.00	.00	0	6	4	2	2	2	1	1	0	0	3		91	86	91	88	76	77	78	78	77	94	90	88	83	85	80	76	77	76
19	1	31	165	63	23.14	2	120	3.00	2.00	1.00	.00	.00	.00	.00	.00	0	6	4	2	0	0	0	0	0	0	4		93	86	90	88	79	78	79	72	79	84	80	78	73	75	71	67	68	67
20	1	29	165	55	20.2	2	85	3.00	2.00	1.00	1.00	1.00	2.00	1.00	1.00	1	7	5	2	3	4	1	1	1	1	2	T4 50mg Flurbiprofen axetil injection	88	83	88	85	73	74	74	75	74	93	89	87	82	84	79	75	75	76
21	1	29	170	54	18.69	2	70	2.00	2.00	1.00	1.00	.00	.00	.00	.00	0	5	4	3	1	0	0	0	0	0	4		89	84	89	86	75	75	76	76	76	89	85	83	78	80	75	71	72	72
22	1	26	173	69	23.05	2	105	3.00	2.00	1.00	1.00	1.00	1.00	1.00	.00	0	6	4	3	3	1	1	1	0	0	3		90	85	90	87	75	76	86	77	78	89	85	83	78	80	75	72	71	72
23	1	45	175	65	21.22	2	95	3.00	2.00	2.00	1.00	1.00	.00	.00	.00	0	6	4	2	2	1	0	0	0	0	4		92	87	92	89	77	76	77	77	78	92	89	87	81	83	78	74	74	75
24	1	34	166	56	20.32	1	115	3.00	3.00	2.00	2.00	1.00	1.00	1.00	.00	0	7	6	3	3	2	2	1	0	0	3		93	88	93	90	80	80	82	81	80	95	90	89	84	86	81	79	78	77
25	1	43	153	54	23.07	2	105	3.00	3.00	2.00	2.00	2.00	1.00	1.00	1.00	1	7	6	5	3	2	2	1	1	1	2	T2 50mg Flurbiprofen axetil injection	89	85	83	80	78	77	78	78	80	90	84	82	80	81	79	78	78	79
26	1	36	151	45	19.74	2	95	2.00	1.00	1.00	1.00	1.00	1.00	.00	.00	0	5	3	3	2	1	1	0	0	0	3		84	79	84	81	69	70	71	71	72	95	91	89	84	86	81	77	78	77
27	1	37	177	76	24.26	2	105	3.00	2.00	1.00	1.00	1.00	1.00	1.00	.00	0	6	4	3	3	1	1	1	0	0	4		90	85	90	87	75	76	77	77	76	82	78	76	71	73	68	64	65	64
28	2	35	165	54	19.83	2	100	3.00	2.00	2.00	1.00	1.00	.00	.00	.00	0	6	4	2	2	1	0	0	0	0	2		85	80	85	81	70	71	72	72	72	85	80	78	73	76	72	68	68	67
29	2	45	154	65	27.41	2	110	3.00	3.00	2.00	2.00	1.00	1.00	1.00	1.00	0	7	6	3	3	2	2	1	1	0	3		93	88	93	90	78	82	80	80	81	96	92	90	85	87	82	79	78	79
30	1	43	176	74	23.89	2	100	3.00	3.00	1.00	1.00	1.00	1.00	1.00	1.00	1	6	5	3	3	2	2	1	1	1	3		88	85	88	85	73	74	75	75	76	95	91	89	84	86	81	77	77	78
31	1	24	154	66	27.83	2	80	3.00	3.00	2.00	2.00	2.00	1.00	1.00	.00	0	7	5	3	3	4	2	1	1	1	2	T1 50mg Flurbiprofen axetil injection	87	85	82	80	81	79	76	75	70	77	73	70	69	73	72	76	72	75
32	1	30	163	64	24.09	2	70	2.00	1.00	1.00	1.00	1.00	.00	.00	.00	0	5	3	1	1	1	0	0	0	0	4		73	74	73	75	78	73	77	79	77	76	82	83	85	87	86	85	83	84
33	1	31	167	54	19.36	2	97	3.00	2.00	1.00	1.00	1.00	1.00	1.00	.00	0	6	4	3	3	1	1	1	0	0	3		84	79	84	81	69	70	71	71	72	95	91	89	84	86	81	77	78	77
34	1	59	163	49	18.44	2	90	3.00	2.00	2.00	1.00	1.00	.00	.00	.00	0	6	4	2	2	1	0	0	0	0	4		90	85	90	87	75	76	77	77	76	82	78	76	71	73	68	64	65	64
35	1	40	156	55	22.6	2	80	3.00	3.00	2.00	2.00	1.00	1.00	.00	.00	0	7	6	3	3	2	1	0	0	0	3	T2 50mg Flurbiprofen axetil injection	85	80	85	81	70	71	72	72	72	85	80	78	73	76	72	68	68	67
36	1	37	163	62	23.34	2	100	3.00	2.00	1.00	1.00	1.00	1.00	1.00	1.00	1	7	5	3	2	2	2	1	1	1	3		93	88	93	90	78	81	80	80	81	96	92	90	85	87	82	79	78	79
37	1	35	165	62	22.77	2	80	2.00	2.00	1.00	1.00	1.00	1.00	1.00	.00	0	5	4	2	1	1	1	1	0	0	4		88	85	88	85	73	74	75	75	76	95	91	89	84	86	81	77	77	78
38	1	34	166	54	19.6	2	90	3.00	2.00	1.00	1.00	1.00	1.00	1.00	.00	0	6	4	3	2	2	1	1	0	0	3		91	86	91	88	76	77	78	78	77	94	90	88	83	85	80	76	77	76
39	1	31	155	49	20.4	1	120	3.00	2.00	1.00	.00	.00	.00	.00	.00	0	6	4	2	0	0	0	0	0	0	2		93	86	90	88	79	78	79	72	79	84	80	78	73	75	71	67	68	67
40	1	35	167	74	26.53	1	85	3.00	2.00	1.00	1.00	1.00	2.00	1.00	1.00	1	7	5	2	3	3	1	1	1	1	2	T4 50mg Flurbiprofen axetil injection	88	83	88	85	73	74	74	75	74	93	89	87	82	84	79	75	75	76
41	1	36	155	56	23.31	2	70	2.00	2.00	1.00	1.00	.00	.00	.00	.00	0	5	5	3	1	0	0	0	0	0	4		89	84	89	86	75	75	76	76	76	89	85	83	78	80	75	71	72	72
42	1	37	165	57	20.94	2	105	3.00	2.00	1.00	1.00	1.00	1.00	1.00	.00	0	6	4	3	3	1	1	1	0	0	3		90	85	90	87	75	76	86	77	78	89	85	83	78	80	75	72	71	72
43	1	36	165	54	19.83	2	95	3.00	2.00	2.00	1.00	1.00	.00	.00	.00	0	6	4	2	2	1	0	0	0	0	4		92	87	92	89	77	76	77	77	78	92	89	87	81	83	78	74	74	75
44	1	34	177	80	25.54	2	115	3.00	3.00	2.00	2.00	1.00	1.00	1.00	.00	0	7	6	3	3	2	2	1	0	0	3		93	88	93	90	80	80	82	81	80	95	90	89	84	86	81	79	78	77
45	1	33	165	56	20.57	2	105	3.00	3.00	2.00	2.00	2.00	1.00	1.00	1.00	1	7	6	4	3	2	2	1	1	1	2	T2 50mg Flurbiprofen axetil injection	89	85	83	80	78	77	78	78	80	90	84	82	80	81	79	78	78	79
46	1	39	157	54	21.91	2	95	2.00	1.00	1.00	1.00	1.00	1.00	.00	.00	0	5	3	3	2	1	1	0	0	0	3		84	79	84	81	69	70	71	71	72	95	91	89	84	86	81	77	78	77
47	1	37	154	58	24.46	2	105	3.00	2.00	1.00	1.00	1.00	1.00	1.00	.00	0	6	5	3	3	1	1	1	0	0	2		90	85	90	87	75	76	77	77	76	82	78	76	71	73	68	64	65	64
48	2	46	162	57	21.72	2	100	3.00	2.00	2.00	1.00	1.00	.00	.00	.00	0	6	4	2	2	1	0	0	0	0	2		85	80	85	81	70	71	72	72	72	85	80	78	73	76	72	68	68	67
49	2	45	165	53	19.47	2	110	3.00	3.00	2.00	2.00	1.00	1.00	1.00	1.00	0	7	6	3	3	2	2	1	1	0	3		93	88	93	90	78	82	80	80	81	96	92	90	85	87	82	79	78	79
50	1	43	166	54	19.6	1	100	3.00	3.00	1.00	1.00	1.00	1.00	1.00	1.00	1	6	5	3	3	2	2	1	1	1	3		88	85	88	85	73	74	75	75	76	95	91	89	84	86	81	77	77	78
																											13人/50

## Sheet: iSNB Group
Number of Patients患者编号	性别(1=male;2=female)	Ages	Height	Weight	BMI	ASA	Time of incubation min	Pain Degree of throat									VAS of throat pain									Satisfaction score of patients	Methord to reduce the pain	MAP(mmHg)									HR(Heart Rate)									Adverse events
								T0	T1	T2	T3	T4	T5	T6	T7	T8	T0	T1	T2	T3	T4	T5	T6	T7	T8			T0	T1	T2	T3	T4	T5	T6	T7	T8	T0	T1	T2	T3	T4	T5	T6	T7	T8
1	1	31	152	51	22.07	2	90	3.00	.00	.00	.00	.00	.00	.00	.00	.00	6.00	2.00	.00	.00	.00	.00	.00	.00	.00	4.00		105.00	94.00	91.00	82.00	89.00	88.00	96.00	75.00	84.00	81.00	75.00	76.00	77.00	78.00	76.00	75.00	73.00	73.00
2	2	27	163	57	21.45	2	125	3.00	1.00	.00	.00	.00	.00	.00	.00	.00	6.00	2.00	.00	.00	.00	.00	.00	.00	.00	4.00		87.00	85.00	88.00	85.00	79.00	77.00	78.00	79.00	80.00	92.00	87.00	85.00	80.00	79.00	82.00	79.00	75.00	75.00
3	2	29	159	58	22.94	2	65	3.00	1.00	.00	.00	.00	.00	.00	.00	.00	7.00	2.00	.00	.00	.00	.00	.00	.00	.00	4.00		87.00	76.00	77.00	75.00	74.00	73.00	74.00	77.00	77.00	93.00	80.00	81.00	80.00	79.00	81.00	73.00	73.00	80.00
4	1	27	163	55	20.7	2	100	3.00	1.00	.00	.00	.00	.00	.00	.00	.00	6.00	2.00	1.00	1.00	1.00	1.00	1.00	1.00	1.00	3.00		88.00	73.00	74.00	73.00	72.00	72.00	73.00	75.00	75.00	93.00	85.00	82.00	82.00	79.00	76.00	74.00	75.00	73.00
5	1	29	166	64	23.23	2	95	2.00	.00	.00	.00	.00	.00	.00	.00	.00	5.00	.00	.00	.00	.00	.00	.00	.00	.00	4.00		91.00	86.00	90.00	84.00	75.00	76.00	77.00	78.00	77.00	91.00	87.00	85.00	82.00	83.00	79.00	75.00	76.00	75.00
6	1	33	163	54	20.32	2	125	3.00	1.00	.00	.00	.00	.00	.00	.00	.00	6.00	2.00	.00	.00	.00	.00	.00	.00	.00	4.00		85.00	76.00	77.00	74.00	74.00	75.00	73.00	78.00	76.00	88.00	80.00	79.00	77.00	76.00	75.00	74.00	73.00	75.00
7	1	34	155	55	22.89	1	80	3.00	1.00	1.00	1.00	1.00	1.00	.00	.00	.00	7.00	2.00	1.00	1.00	1.00	1.00	.00	.00	.00	3.00		86.00	78.00	79.00	77.00	74.00	74.00	75.00	77.00	73.00	92.00	84.00	80.00	82.00	83.00	81.00	70.00	72.00	72.00
8	1	30	154	56	23.61	2	125	2.00	1.00	1.00	1.00	.00	.00	.00	.00	.00	5.00	2.00	1.00	1.00	.00	.00	.00	.00	.00	4.00		93.00	83.00	84.00	82.00	82.00	81.00	85.00	76.00	86.00	92.00	82.00	81.00	80.00	82.00	83.00	74.00	73.00	75.00
9	2	46	166	74	26.85	2	105	3.00	1.00	1.00	1.00	.00	.00	.00	.00	.00	6.00	2.00	1.00	1.00	.00	.00	.00	.00	.00	4.00		90.00	76.00	77.00	75.00	74.00	75.00	77.00	78.00	77.00	89.00	79.00	75.00	74.00	75.00	76.00	76.00	77.00	75.00
10	2	45	162	64	24.39	2	75	3.00	1.00	1.00	1.00	.00	.00	.00	.00	.00	6.00	2.00	1.00	1.00	.00	.00	.00	.00	.00	4.00		90.00	79.00	80.00	78.00	78.00	78.00	81.00	83.00	82.00	92.00	79.00	78.00	76.00	75.00	77.00	78.00	78.00	78.00
11	2	44	153	70	29.9	2	105	3.00	1.00	1.00	1.00	.00	.00	.00	.00	.00	7.00	2.00	1.00	1.00	.00	.00	.00	.00	.00	3.00		87.00	76.00	77.00	79.00	75.00	74.00	78.00	78.00	80.00	93.00	80.00	79.00	78.00	79.00	80.00	70.00	71.00	79.00	Hoarseness
12	2	38	155	65	27.06	2	105	2.00	1.00	1.00	1.00	.00	.00	.00	.00	.00	5.00	2.00	1.00	1.00	.00	.00	.00	.00	.00	4.00		86.00	73.00	74.00	72.00	72.00	72.00	75.00	74.00	70.00	86.00	70.00	71.00	69.00	70.00	71.00	72.00	73.00	70.00
13	2	38	154	62	26.14	2	125	3.00	1.00	.00	.00	.00	.00	.00	.00	.00	6.00	2.00	.00	.00	.00	.00	.00	.00	.00	4.00		88.00	73.00	74.00	72.00	72.00	72.00	75.00	74.00	75.00	86.00	74.00	73.00	71.00	72.00	73.00	73.00	71.00	70.00
14	2	35	165	47	17.26	2	95	3.00	1.00	.00	.00	.00	.00	.00	.00	.00	6.00	1.00	.00	.00	.00	.00	.00	.00	.00	4		90.00	76.00	77.00	74.00	74.00	74.00	78.00	77.00	76.00	87.00	72.00	71.00	70.00	71.00	73.00	73.00	74.00	75.00
15	2	33	164	52	19.33	2	70	3.00	1.00	1.00	1.00	1.00	.00	.00	.00	.00	7.00	3.00	1.00	1.00	1.00	.00	.00	.00	.00	3.00		90.00	78.00	79.00	76.00	76.00	76.00	80.00	80.00	79.00	92.00	78.00	80.00	77.00	78.00	80.00	80.00	78.00	79.00
16	2	29	172	70	23.66	1	50	3.00	1.00	1.00	1.00	1.00	1.00	1.00	1.00	1.00	7.00	2.00	1.00	1.00	1.00	1.00	1.00	1.00	1.00	2.00		83.00	70.00	71.00	70.00	70.00	71.00	74.00	74.00	75.00	83.00	69.00	68.00	70.00	68.00	69.00	69.00	66.00	66.00	Expectoration after operation
17	1	32	165	60	22.04	2	150	3.00	2.00	1.00	1.00	1.00	1.00	1.00	1.00	1.00	5.00	3.00	2.00	1.00	1.00	1.00	1.00	1.00	1.00	2		89.00	86.00	83.00	80.00	86.00	76.00	79.00	76.00	73.00	103.00	89.00	87.00	84.00	87.00	86.00	82.00	87.00	83.00
18	1	31	169	65	22.76	2	60	3.00	1.00	1.00	1.00	1.00	1.00	1.00	.00	.00	6.00	2.00	2.00	2.00	2.00	1.00	1.00	.00	.00	3.00		78.00	68.00	68.00	68.00	67.00	72.00	76.00	79.00	81.00	100.00	83.00	85.00	80.00	80.00	85.00	73.00	87.00	89.00
19	1	32	165	63	23.14	2	85	3.00	1.00	.00	.00	.00	.00	.00	.00	.00	6.00	2.00	.00	.00	.00	.00	.00	.00	.00	4.00		75.00	65.00	73.00	85.00	83.00	84.00	77.00	73.00	74.00	70.00	70.00	83.00	84.00	85.00	83.00	87.00	77.00	73.00
20	1	53	165	55	20.2	2	120	3.00	1.00	1.00	1.00	1.00	2.00	1.00	.00	.00	7.00	3.00	2.00	3.00	4.00	1.00	1.00	.00	.00	3.00	T5 50mg Flurbiprofen axetil injection	105.00	100.00	96.00	94.00	97.00	91.00	77.00	74.00	87.00	70.00	69.00	70.00	75.00	76.00	82.00	80.00	75.00	73.00
21	1	45	170	54	18.69	2	150	3.00	.00	.00	.00	.00	.00	.00	.00	.00	5.00	.00	.00	.00	.00	.00	.00	.00	.00	4.00		108.00	95.00	90.00	89.00	87.00	87.00	76.00	85.00	78.00	82.00	79.00	82.00	83.00	85.00	86.00	83.00	85.00	85.00
22	1	45	173	69	23.05	2	100	3.00	2.00	1.00	1.00	1.00	1.00	1.00	1.00	1.00	7.00	3.00	2.00	1.00	1.00	1.00	1.00	1.00	1.00	2.00		95.00	83.00	84.00	82.00	82.00	83.00	85.00	76.00	81.00	90.00	75.00	73.00	72.00	72.00	74.00	74.00	75.00	75.00
23	1	39	165	65	23.88	2	75	2.00	1.00	1.00	.00	.00	.00	.00	.00	.00	6.00	1.00	1.00	.00	.00	.00	.00	.00	.00	4.00		90.00	77.00	79.00	76.00	76.00	76.00	74.00	80.00	79.00	102.00	89.00	90.00	91.00	93.00	90.00	82.00	81.00	79.00
24	1	35	166	56	20.32	2	90	3.00	1.00	.00	.00	.00	.00	.00	.00	.00	6.00	1.00	1.00	1.00	.00	.00	.00	.00	.00	4.00		96.00	85.00	83.00	80.00	80.00	80.00	86.00	75.00	82.00	98.00	85.00	84.00	82.00	83.00	82.00	85.00	83.00	85.00
25	2	50	153	54	23.07	2	100	3.00	1.00	1.00	1.00	.00	.00	.00	.00	.00	7.00	2.00	1.00	1.00	.00	.00	.00	.00	.00	4.00		109.00	94.00	91.00	82.00	89.00	88.00	76.00	70.00	74.00	80.00	75.00	76.00	77.00	78.00	76.00	75.00	73.00	73.00
26	2	35	151	45	19.74	2	105	3.00	1.00	.00	.00	.00	.00	.00	.00	.00	6.00	1.00	.00	.00	.00	.00	.00	.00	.00	4.00		90.00	76.00	77.00	74.00	74.00	74.00	78.00	77.00	76.00	87.00	72.00	71.00	70.00	71.00	73.00	73.00	74.00	75.00
27	1	46	172	70	23.66	2	105	3.00	1.00	.00	.00	.00	.00	.00	.00	.00	7.00	3.00	.00	.00	.00	.00	.00	.00	.00	4.00		90.00	78.00	79.00	76.00	76.00	76.00	80.00	80.00	79.00	92.00	78.00	80.00	77.00	78.00	80.00	80.00	78.00	79.00
28	1	38	166	54	19.6	2	115	3.00	1.00	1.00	1.00	1.00	1.00	1.00	1.00	1.00	7.00	2.00	1.00	1.00	1.00	1.00	1.00	1.00	1.00	3.00		83.00	70.00	71.00	70.00	70.00	71.00	74.00	74.00	75.00	83.00	69.00	68.00	70.00	68.00	69.00	69.00	66.00	67.00
29	1	37	155	64	26.64	2	115	3.00	2.00	1.00	1.00	1.00	1.00	1.00	1.00	1.00	6.00	2.00	2.00	1.00	1.00	1.00	1.00	1.00	1.00	3.00		89.00	86.00	83.00	80.00	86.00	76.00	79.00	76.00	73.00	103.00	89.00	87.00	84.00	87.00	86.00	82.00	87.00	83.00
30	1	44	177	73	23.3	2	130	3.00	1.00	1.00	1.00	1.00	1.00	1.00	.00	.00	6.00	3.00	2.00	2.00	2.00	1.00	1.00	.00	.00	3.00		78.00	68.00	68.00	68.00	67.00	72.00	76.00	79.00	81.00	100.00	83.00	85.00	80.00	80.00	85.00	83.00	87.00	89.00
31	1	42	154	67	28.25	2	110	3.00	1.00	1.00	1.00	.00	.00	.00	.00	.00	7.00	2.00	1.00	1.00	.00	.00	.00	.00	.00	3.00		87.00	76.00	77.00	79.00	75.00	74.00	78.00	78.00	80.00	93.00	80.00	79.00	78.00	79.00	80.00	80.00	81.00	80.00	Hoarseness
32	2	38	161	62	23.92	2	105	2.00	1.00	1.00	1.00	.00	.00	.00	.00	.00	5.00	2.00	1.00	1.00	.00	.00	.00	.00	.00	4.00		86.00	75.00	74.00	72.00	72.00	72.00	75.00	74.00	70.00	86.00	70.00	71.00	69.00	70.00	71.00	72.00	73.00	70.00
33	2	38	165	52	19.1	2	125	3.00	1.00	.00	.00	.00	.00	.00	.00	.00	6.00	2.00	.00	.00	.00	.00	.00	.00	.00	4.00		88.00	76.00	74.00	72.00	70.00	72.00	75.00	74.00	75.00	86.00	74.00	73.00	71.00	72.00	73.00	73.00	71.00	70.00
34	2	35	162	50	19.05	2	105	3.00	1.00	.00	.00	.00	.00	.00	.00	.00	6.00	1.00	.00	.00	.00	.00	.00	.00	.00	4		90.00	76.00	77.00	74.00	71.00	74.00	78.00	77.00	76.00	87.00	72.00	71.00	70.00	71.00	73.00	73.00	74.00	75.00
35	2	33	155	56	23.31	2	86	3.00	1.00	1.00	1.00	1.00	.00	.00	.00	.00	7.00	3.00	1.00	1.00	1.00	.00	.00	.00	.00	3.00		90.00	78.00	79.00	76.00	75.00	76.00	80.00	80.00	79.00	92.00	78.00	80.00	77.00	78.00	80.00	80.00	78.00	79.00
36	1	29	164	63	23.42	1	65	3.00	1.00	1.00	1.00	1.00	1.00	1.00	1.00	1.00	7.00	3.00	1.00	1.00	1.00	1.00	1.00	1.00	1.00	2.00		83.00	70.00	71.00	70.00	70.00	71.00	74.00	74.00	75.00	84.00	71.00	74.00	70.00	68.00	69.00	69.00	66.00	67.00	Expectoration after operation
37	1	32	163	61	22.96	2	150	3.00	2.00	1.00	1.00	1.00	1.00	1.00	1.00	1.00	5.00	3.00	2.00	1.00	1.00	1.00	1.00	1.00	1.00	2		89.00	86.00	83.00	80.00	86.00	76.00	79.00	76.00	73.00	103.00	89.00	87.00	84.00	87.00	86.00	82.00	87.00	83.00
38	1	30	167	54	19.36	2	60	3.00	1.00	1.00	1.00	1.00	1.00	1.00	.00	.00	6.00	3.00	2.00	2.00	2.00	1.00	1.00	.00	.00	3.00		78.00	68.00	68.00	68.00	67.00	72.00	76.00	79.00	81.00	100.00	83.00	85.00	80.00	80.00	85.00	83.00	87.00	89.00
39	1	42	157	52	21.1	2	85	3.00	1.00	.00	.00	.00	.00	.00	.00	.00	6.00	2.00	.00	.00	.00	.00	.00	.00	.00	4.00		75.00	65.00	73.00	85.00	83.00	84.00	77.00	73.00	74.00	70.00	70.00	83.00	84.00	85.00	83.00	87.00	83.00	83.00
40	1	53	165	65	23.88	2	120	3.00	1.00	1.00	1.00	1.00	2.00	1.00	.00	.00	7.00	2.00	2.00	2.00	2.00	1.00	1.00	.00	.00	3.00	T5 50mg Flurbiprofen axetil injection	105.00	98.00	96.00	94.00	97.00	91.00	78.00	87.00	87.00	70.00	69.00	70.00	75.00	78.00	82.00	80.00	75.00	73.00
41	1	45	156	56	23.01	2	150	3.00	.00	.00	.00	.00	.00	.00	.00	.00	5.00	.00	.00	.00	.00	.00	.00	.00	.00	4.00		108.00	97.00	90.00	89.00	87.00	87.00	86.00	85.00	78.00	82.00	79.00	82.00	83.00	86.00	86.00	83.00	85.00	85.00
42	1	45	164	57	21.19	2	100	3.00	2.00	1.00	1.00	1.00	1.00	1.00	1.00	1.00	7.00	3.00	2.00	1.00	1.00	1.00	1.00	1.00	1.00	2.00		95.00	83.00	84.00	82.00	82.00	83.00	85.00	76.00	85.00	90.00	75.00	75.00	72.00	72.00	74.00	74.00	75.00	75.00
43	1	39	163	55	20.7	2	75	2.00	1.00	1.00	.00	.00	.00	.00	.00	.00	6.00	1.00	1.00	.00	.00	.00	.00	.00	.00	4.00		90.00	77.00	79.00	75.00	76.00	76.00	74.00	80.00	79.00	102.00	89.00	90.00	91.00	92.00	90.00	82.00	81.00	79.00
44	1	35	172	80	27.04	2	90	3.00	1.00	.00	.00	.00	.00	.00	.00	.00	6.00	1.00	1.00	1.00	.00	.00	.00	.00	.00	4.00		96.00	85.00	83.00	80.00	80.00	80.00	85.00	85.00	82.00	98.00	85.00	84.00	82.00	83.00	82.00	75.00	73.00	75.00
45	2	50	165	55	20.2	2	100	3.00	1.00	1.00	1.00	.00	.00	.00	.00	.00	7.00	3.00	1.00	1.00	.00	.00	.00	.00	.00	4.00		109.00	94.00	91.00	82.00	89.00	84.00	95.00	75.00	84.00	80.00	75.00	76.00	77.00	78.00	76.00	75.00	73.00	73.00
46	2	35	157	54	21.91	1	105	3.00	1.00	.00	.00	.00	.00	.00	.00	.00	6.00	1.00	.00	.00	.00	.00	.00	.00	.00	4.00		90.00	76.00	77.00	74.00	74.00	74.00	78.00	77.00	76.00	87.00	72.00	71.00	70.00	71.00	73.00	73.00	74.00	75.00
47	1	46	154	58	24.46	2	105	3.00	1.00	.00	.00	.00	.00	.00	.00	.00	7.00	3.00	.00	.00	.00	.00	.00	.00	.00	4.00		90.00	78.00	79.00	76.00	76.00	74.00	76.00	80.00	79.00	92.00	78.00	80.00	77.00	78.00	80.00	70.00	68.00	69.00
48	1	38	163	54	20.32	1	115	3.00	1.00	1.00	1.00	1.00	1.00	1.00	1.00	1.00	7.00	3.00	1.00	1.00	1.00	1.00	1.00	1.00	1.00	3.00		83.00	70.00	71.00	70.00	70.00	71.00	74.00	74.00	75.00	83.00	69.00	68.00	70.00	68.00	69.00	69.00	66.00	67.00
49	1	37	161	54	20.83	2	115	3.00	2.00	1.00	1.00	1.00	1.00	1.00	1.00	1.00	6.00	2.00	2.00	1.00	1.00	1.00	1.00	1.00	1.00	3.00		89.00	86.00	83.00	80.00	86.00	76.00	79.00	76.00	73.00	103.00	87.00	87.00	84.00	87.00	86.00	82.00	87.00	83.00
50	1	42	162	54	20.58	2	130	3.00	1.00	1.00	1.00	1.00	1.00	1.00	.00	.00	6.00	3.00	2.00	2.00	2.00	1.00	1.00	.00	.00	3.00		78.00	68.00	68.00	68.00	67.00	72.00	76.00	79.00	81.00	100.00	83.00	85.00	80.00	80.00	85.00	73.00	67.00	69.00
																											2人/50人
